# Supplementary material for: Effects of Marquandomyces marquandii SGSF043 on the Germination Activity of Chinese Cabbage Seeds: Evidence from Phenotypic Indicators, Stress Resistance Indicators, Hormones and Functional Genes
Source: Plants (Basel). 2024 Dec 27;14(1):58. doi: 10.3390/plants14010058 (PMC11722606; doi:10.3390/plants14010058)
Supplement: Supplementary file 1 [file plants-14-00058-s001.zip]

Archive with 1 entries (1 files):
- plants-3261234-supplementary.pdf
